# Supplementary material for: Longitudinal atherosclerotic changes after radio(chemo)therapy of hypopharyngeal carcinoma
Source: Radiat Oncol. 2020 May 7;15:102. doi: 10.1186/s13014-020-01541-3 (PMC7206771; doi:10.1186/s13014-020-01541-3)
Supplement: Supplementary file 1 — Additional file 1. Data analysed. [file 13014_2020_1541_MOESM1_ESM.csv]

CT1daysSinceRT	CT1Nlu	CT1Nlm	CT1Nlb	CT1Vlu	CT1Vlm	CT1Vlb	CT1Nru	CT1Nrm	CT1Nrb	CT1Vru	CT1Vrm	CT1Vrb	CT2daysSinceRT	CT2Nlu	CT2Nlm	CT2Nlb	CT2Vlu	CT2Vlm	CT2Vlb	CT2Nru	CT2Nrm	CT2Nrb	CT2Vru	CT2Vrm	CT2Vrb	CT3daysSinceRT	CT3Nlu	CT3Nlm	CT3Nlb	CT3Vlu	CT3Vlm	CT3Vlb	CT3Nru	CT3Nrm	CT3Nrb	CT3Vru	CT3Vrm	CT3Vrb	MRI1daysSinceRT	MRI1IMTccl	MRI1IMTccr	MRI1IMTbil	MRI1IMTbir	MRI1IMTcerl	MRI1IMTcerr	MRI2daysSinceRT	MRI2IMTccl	MRI2IMTccr	MRI2IMTbil
-62	0	0	0	0	0	0	0	0	0	0	0	0	938	0	0	0	0	0	0	0	0	0	0	0	0	NaN	NaN	NaN	NaN	NaN	NaN	NaN	NaN	NaN	NaN	NaN	NaN	NaN	NaN	NaN	NaN	NaN	NaN	NaN	NaN	NaN	NaN	NaN	NaN
-60	3	8	0	144	400	0	0	6	0	0	198	0	212	4	14	0	210	873	0	0	9	0	0	450	0	NaN	NaN	NaN	NaN	NaN	NaN	NaN	NaN	NaN	NaN	NaN	NaN	NaN	NaN	NaN	NaN	NaN	NaN	NaN	NaN	NaN	NaN	NaN	NaN
-47	0	3	0	0	165	0	0	6	0	0	450	0	91	0	3	0	0	165	0	0	7	0	0	520	0	NaN	NaN	NaN	NaN	NaN	NaN	NaN	NaN	NaN	NaN	NaN	NaN	NaN	NaN	NaN	NaN	NaN	NaN	NaN	NaN	NaN	NaN	NaN	NaN
-42	0	0	0	0	0	0	0	3	0	0	31	0	555	0	0	0	0	0	0	0	4	0	0	33	0	NaN	NaN	NaN	NaN	NaN	NaN	NaN	NaN	NaN	NaN	NaN	NaN	NaN	NaN	NaN	NaN	NaN	NaN	NaN	NaN	NaN	NaN	NaN	NaN
-28	3	5	0	48	174	0	0	4	0	0	222	0	165	3	5	0	43	150	0	0	4	0	0	81	0	319	4	6	0	69	160	0	0	5	0	0	57	0	NaN	NaN	NaN	NaN	NaN	NaN	NaN	NaN	NaN	NaN	NaN
-27	0	2	0	0	0	0	0	3	0	0	9	0	227	0	2	0	0	1	0	0	3	0	0	9	0	NaN	NaN	NaN	NaN	NaN	NaN	NaN	NaN	NaN	NaN	NaN	NaN	NaN	NaN	NaN	NaN	NaN	NaN	NaN	NaN	NaN	NaN	NaN	NaN
-14	3	4	0	63	375	0	2	4	2	36	270	27	152	2	5	0	30	246	0	3	9	0	21	195	0	NaN	NaN	NaN	NaN	NaN	NaN	NaN	NaN	NaN	NaN	NaN	NaN	NaN	-18	1.5	1.2	1.2	1.2	0.9	1.3	594	1.1	1	1.2
-8	0	0	0	0	0	0	0	1	0	0	10	0	118	0	0	0	0	0	0	0	1	0	0	10	0	314	0	3	0	0	NaN	0	0	1	0	0	15	0	NaN	NaN	NaN	NaN	NaN	NaN	NaN	NaN	NaN	NaN	NaN
-2	0	0	0	0	0	0	0	0	0	0	0	0	932	1	0	0	0	0	0	0	0	0	0	0	0	NaN	NaN	NaN	NaN	NaN	NaN	NaN	NaN	NaN	NaN	NaN	NaN	NaN	-13	1	1	1.2	0.7	1	0.9	123	1.3	1.4	1.1
-1	0	1	0	0	12.5	0	0	0	0	0	0	0	102	1	3	0	3.3	11.34	0	1	1	0	3.6	169	0	470	1	1	0	19.6	10	0	2	1	0	8.4	163	0	NaN	NaN	NaN	NaN	NaN	NaN	NaN	NaN	NaN	NaN	NaN
-1	0	5	1	0	261	54	0	3	1	0	228	48	91	0	7	1	0	320	69	0	4	1	0	296	70	NaN	NaN	NaN	NaN	NaN	NaN	NaN	NaN	NaN	NaN	NaN	NaN	NaN	NaN	NaN	NaN	NaN	NaN	NaN	NaN	NaN	NaN	NaN	NaN
0	0	0	0	0	0	0	0	0	0	0	0	0	547	0	0	0	0	0	0	0	0	0	0	0	0	NaN	NaN	NaN	NaN	NaN	NaN	NaN	NaN	NaN	NaN	NaN	NaN	NaN	NaN	NaN	NaN	NaN	NaN	NaN	NaN	NaN	NaN	NaN	NaN
0	0	0	0	0	0	0	0	1	0	0	10	0	143	1	2	0	201	23	0	0	0	0	0	0	0	533	1	4	0	200	58	0	0	1	0	0	6	0	NaN	NaN	NaN	NaN	NaN	NaN	NaN	NaN	NaN	NaN	NaN
NaN	NaN	NaN	NaN	NaN	NaN	NaN	NaN	NaN	NaN	NaN	NaN	NaN	NaN	NaN	NaN	NaN	NaN	NaN	NaN	NaN	NaN	NaN	NaN	NaN	NaN	NaN	NaN	NaN	NaN	NaN	NaN	NaN	NaN	NaN	NaN	NaN	NaN	NaN	-187	1.5	1.8	1.5	1.4	1.1	0.6	316	1.5	2.4	1.4
NaN	NaN	NaN	NaN	NaN	NaN	NaN	NaN	NaN	NaN	NaN	NaN	NaN	NaN	NaN	NaN	NaN	NaN	NaN	NaN	NaN	NaN	NaN	NaN	NaN	NaN	NaN	NaN	NaN	NaN	NaN	NaN	NaN	NaN	NaN	NaN	NaN	NaN	NaN	-74	1.3	1.4	1.3	1.1	0.71	1.6	1044	1.8	1.4	1.4
NaN	NaN	NaN	NaN	NaN	NaN	NaN	NaN	NaN	NaN	NaN	NaN	NaN	NaN	NaN	NaN	NaN	NaN	NaN	NaN	NaN	NaN	NaN	NaN	NaN	NaN	NaN	NaN	NaN	NaN	NaN	NaN	NaN	NaN	NaN	NaN	NaN	NaN	NaN	-48	1.7	1.5	1.9	1.5	1.14	0.8	92	1.1	1.1	1.2
NaN	NaN	NaN	NaN	NaN	NaN	NaN	NaN	NaN	NaN	NaN	NaN	NaN	NaN	NaN	NaN	NaN	NaN	NaN	NaN	NaN	NaN	NaN	NaN	NaN	NaN	NaN	NaN	NaN	NaN	NaN	NaN	NaN	NaN	NaN	NaN	NaN	NaN	NaN	-36	1.5	1.2	1.5	1.2	1.4	0.9	168	1.9	1.6	1.7
NaN	NaN	NaN	NaN	NaN	NaN	NaN	NaN	NaN	NaN	NaN	NaN	NaN	NaN	NaN	NaN	NaN	NaN	NaN	NaN	NaN	NaN	NaN	NaN	NaN	NaN	NaN	NaN	NaN	NaN	NaN	NaN	NaN	NaN	NaN	NaN	NaN	NaN	NaN	-35	1.4	1	1	1.4	0.9	0.8	122	1	1.15	1.4
NaN	NaN	NaN	NaN	NaN	NaN	NaN	NaN	NaN	NaN	NaN	NaN	NaN	NaN	NaN	NaN	NaN	NaN	NaN	NaN	NaN	NaN	NaN	NaN	NaN	NaN	NaN	NaN	NaN	NaN	NaN	NaN	NaN	NaN	NaN	NaN	NaN	NaN	NaN	-19	1	1	1	1	1	0.7	532	1.3	1.3	1
NaN	NaN	NaN	NaN	NaN	NaN	NaN	NaN	NaN	NaN	NaN	NaN	NaN	NaN	NaN	NaN	NaN	NaN	NaN	NaN	NaN	NaN	NaN	NaN	NaN	NaN	NaN	NaN	NaN	NaN	NaN	NaN	NaN	NaN	NaN	NaN	NaN	NaN	NaN	-17	1.2	1.5	1.3	1.3	1	1	63	1.8	1.8	1.7
NaN	NaN	NaN	NaN	NaN	NaN	NaN	NaN	NaN	NaN	NaN	NaN	NaN	NaN	NaN	NaN	NaN	NaN	NaN	NaN	NaN	NaN	NaN	NaN	NaN	NaN	NaN	NaN	NaN	NaN	NaN	NaN	NaN	NaN	NaN	NaN	NaN	NaN	NaN	-7	0.9	1	1.3	0.9	0.7	1	730	1	1.3	1.6
NaN	NaN	NaN	NaN	NaN	NaN	NaN	NaN	NaN	NaN	NaN	NaN	NaN	NaN	NaN	NaN	NaN	NaN	NaN	NaN	NaN	NaN	NaN	NaN	NaN	NaN	NaN	NaN	NaN	NaN	NaN	NaN	NaN	NaN	NaN	NaN	NaN	NaN	NaN	12	1.4	1.2	1.4	1.3	1.3	1.2	112	1.4	1.4	1.1
NaN	NaN	NaN	NaN	NaN	NaN	NaN	NaN	NaN	NaN	NaN	NaN	NaN	NaN	NaN	NaN	NaN	NaN	NaN	NaN	NaN	NaN	NaN	NaN	NaN	NaN	NaN	NaN	NaN	NaN	NaN	NaN	NaN	NaN	NaN	NaN	NaN	NaN	NaN	26	1.4	0.9	1.4	1.3	0.8	1.2	257	1.2	1.2	1.2
NaN	NaN	NaN	NaN	NaN	NaN	NaN	NaN	NaN	NaN	NaN	NaN	NaN	NaN	NaN	NaN	NaN	NaN	NaN	NaN	NaN	NaN	NaN	NaN	NaN	NaN	NaN	NaN	NaN	NaN	NaN	NaN	NaN	NaN	NaN	NaN	NaN	NaN	NaN	30	1.3	1.2	1.1	1.1	0.9	0.6	252	1.2	1.3	2
NaN	NaN	NaN	NaN	NaN	NaN	NaN	NaN	NaN	NaN	NaN	NaN	NaN	NaN	NaN	NaN	NaN	NaN	NaN	NaN	NaN	NaN	NaN	NaN	NaN	NaN	NaN	NaN	NaN	NaN	NaN	NaN	NaN	NaN	NaN	NaN	NaN	NaN	NaN	34	1	1.1	1.1	1	1	0.9	646	1.1	1.4	1.4
NaN	NaN	NaN	NaN	NaN	NaN	NaN	NaN	NaN	NaN	NaN	NaN	NaN	NaN	NaN	NaN	NaN	NaN	NaN	NaN	NaN	NaN	NaN	NaN	NaN	NaN	NaN	NaN	NaN	NaN	NaN	NaN	NaN	NaN	NaN	NaN	NaN	NaN	NaN	35	1.2	1.2	1.2	1.4	1	0.7	123	1.3	1.3	1.3
NaN	NaN	NaN	NaN	NaN	NaN	NaN	NaN	NaN	NaN	NaN	NaN	NaN	NaN	NaN	NaN	NaN	NaN	NaN	NaN	NaN	NaN	NaN	NaN	NaN	NaN	NaN	NaN	NaN	NaN	NaN	NaN	NaN	NaN	NaN	NaN	NaN	NaN	NaN	46	1	1.5	0.9	1.2	0.7	0.9	201	1.3	2	1.4
[truncated: 20 more columns]
